# Supplementary material for: Haematological Trends and Transfusion during Adult Extracorporeal Membrane Oxygenation: A Single Centre Study
Source: J Clin Med. 2023 Mar 31;12(7):2629. doi: 10.3390/jcm12072629 (PMC10095131; doi:10.3390/jcm12072629)
Supplement: Supplementary file 1 [file jcm-12-02629-s001.zip]

Archive with 1 entries (1 files):
- jcm-2245057-supplementary.pdf
